# Supplementary material for: LC-MS/MS-QTOF Screening and Identification of Phenolic Compounds from Australian Grown Herbs and Their Antioxidant Potential
Source: Antioxidants (Basel). 2021 Nov 5;10(11):1770. doi: 10.3390/antiox10111770 (PMC8615083; doi:10.3390/antiox10111770)
Supplement: Supplementary file 1 [file antioxidants-10-01770-s001.zip]

Archive with 1 entries (1 files):
- antioxidants-1417389-supplementary.pdf
